# Supplementary material for: Function Analysis of a Maize Endo-1,4-β-xylanase Gene ZmHSL in Response to High-Temperature Stress
Source: Int J Mol Sci. 2024 Aug 14;25(16):8834. doi: 10.3390/ijms25168834 (PMC11354693; doi:10.3390/ijms25168834)
Supplement: Supplementary file 1 [file ijms-25-08834-s001.zip]

Archive with 1 entries (1 files):
- ijms-3039812-supplementary.pdf
